# Supplementary material for: Acid/Alkali-Resistant Modified MOF-74 Grafted with Polyether Demulsifier for Oil-in-Water Emulsions Under Ambient Conditions
Source: Polymers (Basel). 2025 Aug 31;17(17):2386. doi: 10.3390/polym17172386 (PMC12431512; doi:10.3390/polym17172386)
Supplement: Supplementary file 1 [file polymers-17-02386-s001.zip]

Archive with 1 entries (1 files):
- polymers-3754338-supplementary.pdf
